# Supplementary material for: Isocitrate dehydrogenase 1 mutation drives leukemogenesis by PDGFRA activation due to insulator disruption in acute myeloid leukemia (AML)
Source: Leukemia. 2022 Nov 21;37(1):134–42. doi: 10.1038/s41375-022-01751-6 (PMC9883162; doi:10.1038/s41375-022-01751-6)
Supplement: Supplementary file 2 — Supplementary Table 4 [file 41375_2022_1751_MOESM2_ESM.xlsx]

## Sheet: Genes-up_IDH1_p0.05
baseMean	log2FoldChange	lfcSE	stat	pvalue	padj	gene (132)
1.4057	2.97003	0.938823	3.16357	0.00155849	0.0293335	C8orf4
1.53235	2.90967	0.974628	2.98542	0.00283191	0.042847	EDNRA
0.800736	2.66637	0.818827	3.25633	0.00112864	0.0236831	SERTAD4
7.7008	2.65522	0.646384	4.10781	3.99436e-05	0.00235782	CDH6
8.82612	2.64928	0.86217	3.07281	0.00212053	0.035421	FMO2
4.1609	2.59403	0.656007	3.95428	7.67666e-05	0.00377195	LMO1
8.6338	2.52601	0.696206	3.62826	0.000285341	0.00951434	FLRT3
283.468	2.4797	0.605615	4.09451	4.23056e-05	0.00242715	C20orf166-AS1
5.02043	2.44604	0.836236	2.92506	0.00344391	0.0489479	ABCC9
2.63403	2.35459	0.682636	3.44926	0.000562129	0.0150792	EFS
1.10736	2.12453	0.600113	3.54022	0.000399798	0.0118216	ZNF385B
9.31195	2.12333	0.489605	4.33683	1.44554e-05	0.00111799	RP11-1084E5.1
40.6268	2.07115	0.483193	4.2864	1.81595e-05	0.00131882	MTUS2
5.85095	2.06082	0.632436	3.25854	0.00111987	0.0236481	NR2F2
2.77373	2.02207	0.68744	2.94145	0.00326684	0.0472023	TENM2
135.827	2.0059	0.45362	4.42198	9.77996e-06	0.000866691	CCDC3
2.43714	2.00022	0.658741	3.03643	0.00239395	0.038531	DCLK1
44.3007	1.95512	0.409836	4.7705	1.83772e-06	0.000254511	FLT1
3.21416	1.9546	0.526593	3.71178	0.000205808	0.00758432	SERTM1
3.67238	1.93208	0.391526	4.93474	8.02579e-07	0.000127798	LL0XNC01-221F2.2
39.5608	1.8755	0.616337	3.04298	0.00234244	0.0378656	C7
2.79221	1.83259	0.609135	3.0085	0.00262538	0.0409426	RP11-782C8.8
0.998777	1.81948	0.537457	3.38535	0.000710878	0.0177058	LEFTY2
250.752	1.81939	0.481486	3.77869	0.000157656	0.00629271	SPP1
5.90376	1.79012	0.520553	3.43889	0.000584112	0.0155014	GHR
2.48699	1.76584	0.471553	3.74474	0.000180582	0.00690244	TMEM74
11.3237	1.7169	0.437509	3.92427	8.69934e-05	0.0041059	PDGFRA
1.30061	1.69609	0.536616	3.16071	0.00157385	0.0295107	RP11-493L12.6
0.908737	1.68896	0.465407	3.629	0.000284526	0.00950778	AL109767.1
7.37962	1.68872	0.415513	4.06419	4.82001e-05	0.00266272	CCDC74B
14.7358	1.68159	0.572981	2.93482	0.00333744	0.0478687	VGLL3
0.90652	1.67321	0.482861	3.46521	0.000529827	0.014498	RP11-536I6.1
25.888	1.66782	0.548799	3.03903	0.0023734	0.0382622	CCDC80
47.3143	1.66709	0.490298	3.40016	0.000673454	0.0171685	CCDC74A
0.875425	1.65376	0.524054	3.1557	0.00160113	0.0298157	NCBP2L
148.298	1.61208	0.386296	4.17318	3.00377e-05	0.00189233	IGLV3-19
13.7823	1.5919	0.424672	3.74854	0.000177869	0.00686931	RP4-610C12.4
1539.94	1.59086	0.327513	4.85741	1.18931e-06	0.00017497	DST
7.65491	1.55776	0.458958	3.39412	0.000688488	0.017388	PDE1C
1031.58	1.55684	0.502105	3.10061	0.00193119	0.0334321	BEX1
5.80659	1.55589	0.528256	2.94532	0.00322616	0.0468367	RP11-54O7.17
56.496	1.52669	0.382731	3.98894	6.63689e-05	0.00338971	HES4
9.81307	1.51492	0.502847	3.01268	0.00258949	0.0405815	CYP19A1
3.90012	1.51187	0.460175	3.28543	0.00101828	0.02236	SCXB
14.3849	1.50749	0.43189	3.49044	0.000482233	0.0135207	PRG4
1.15655	1.48277	0.435131	3.40765	0.000655259	0.0167874	RP11-230C9.3
91.7434	1.47786	0.322542	4.5819	4.6077e-06	0.00048652	ARG2
15.0929	1.46921	0.374655	3.92151	8.79973e-05	0.00413935	NACAD
45.0243	1.4315	0.388085	3.68863	0.000225463	0.00808843	MIR210HG
7.15002	1.42305	0.456468	3.11752	0.00182377	0.0322556	RP11-38J22.3
3.27265	1.41822	0.364892	3.88668	0.000101625	0.00462689	CORIN
0.985322	1.39761	0.397595	3.51516	0.000439489	0.0126575	NPM1P38
7.64391	1.38807	0.455989	3.04408	0.00233396	0.0377993	PARVA
1.83924	1.37963	0.457583	3.01504	0.00256947	0.0404593	LHX2
3.49788	1.36313	0.40584	3.35878	0.000782881	0.0189369	PRMT5-AS1
7.749	1.33325	0.29307	4.54924	5.38389e-06	0.000549274	AC051649.6
77.844	1.33259	0.367437	3.62673	0.000287035	0.00951754	IGFBP3
7.02189	1.32982	0.364787	3.64546	0.000266912	0.00908295	RN7SL449P
1492.22	1.32789	0.444558	2.987	0.0028173	0.0426748	SEPP1
13.1439	1.30035	0.414095	3.14021	0.00168826	0.0307837	MYCNOS
3.98243	1.29453	0.343579	3.76779	0.000164697	0.0064868	RP11-713H12.1
21.5342	1.28618	0.376564	3.41556	0.000636499	0.0164147	ANTXR1
9.5416	1.28404	0.319832	4.01474	5.95123e-05	0.00310884	AC118754.4
3.89019	1.27453	0.390789	3.26143	0.00110852	0.0235431	BOC
840.404	1.27098	0.435275	2.91996	0.0035008	0.0494965	DPYSL3
2.45654	1.26157	0.408721	3.08663	0.0020244	0.0344842	RP11-159H22.2
10.4174	1.25701	0.300483	4.18329	2.87314e-05	0.00185576	NDUFA4L2
8.91472	1.25629	0.373624	3.36245	0.000772532	0.0188337	RP11-594N15.3
0.81408	1.2558	0.420957	2.98319	0.00285259	0.0430607	RP11-413E6.1
8.32847	1.25228	0.401621	3.11807	0.00182037	0.0322448	RP11-809C9.2
13.4235	1.24572	0.310002	4.01842	5.85901e-05	0.00308775	ANKRD63
37.824	1.24495	0.281744	4.41873	9.92843e-06	0.000874641	C1orf145
47.8022	1.23555	0.204815	6.03251	1.61429e-09	8.14698e-07	RPL13AP6
4.07209	1.22958	0.340376	3.61241	0.000303362	0.00981837	KBTBD11-OT1
2.84066	1.22921	0.318343	3.86129	0.000112791	0.00499029	RP11-18F14.4
51.3063	1.22883	0.39435	3.1161	0.00183262	0.0323271	PERP
296.982	1.22649	0.367609	3.33641	0.000848682	0.0198823	ICAM5
4.15484	1.22583	0.249102	4.92098	8.61118e-07	0.000134951	CTC-510F12.2
141.423	1.22449	0.345655	3.54253	0.000396308	0.0117694	CCSER1
18.4622	1.22195	0.370304	3.29985	0.000967359	0.0217062	S100A2
0.718461	1.22195	0.393539	3.10502	0.00190268	0.0331117	AC016772.4
37.2767	1.21586	0.378453	3.2127	0.00131492	0.026137	ABLIM3
6.27367	1.21295	0.317304	3.82269	0.000132003	0.00553596	CTC-232P5.3
3.49729	1.20899	0.409925	2.9493	0.00318496	0.0466251	RNA5SP492
118.736	1.20863	0.355918	3.3958	0.000684284	0.0173406	ZDBF2
85.0688	1.20561	0.21221	5.68118	1.33768e-08	4.63768e-06	ASIC3
6.11704	1.19085	0.396782	3.00126	0.00268864	0.0415448	MCOLN3
34.7525	1.18099	0.361752	3.26463	0.00109607	0.0233619	PSD2
24.7386	1.17626	0.281527	4.17816	2.93876e-05	0.00187778	RP11-432J24.3
35.379	1.1759	0.304053	3.86743	0.000109987	0.00488801	RP11-861E21.2
69.478	1.17503	0.367878	3.19407	0.00140282	0.0273365	SLC35G2
16.3495	1.1747	0.370617	3.1696	0.00152651	0.0289574	RP11-154H12.3
1.68882	1.16614	0.350017	3.33166	0.000863285	0.0200781	AC109828.1
4.38364	1.15804	0.339295	3.41307	0.000642346	0.0164884	RP11-352G9.1
338.781	1.1563	0.369788	3.12692	0.00176649	0.0317244	ITGB5
75.9104	1.15484	0.274414	4.20837	2.57221e-05	0.00170109	KIF5C
1136.32	1.15227	0.362713	3.1768	0.00148908	0.0284587	NPDC1
3.56198	1.15218	0.38598	2.98508	0.00283507	0.0428513	ANKRD20A1
0.739054	1.14351	0.358853	3.18656	0.00143976	0.0278198	RP11-344N10.2
3.87792	1.13772	0.311116	3.65689	0.000255291	0.00887262	AC102953.4
240.296	1.12975	0.270684	4.17369	2.99705e-05	0.00189233	MANEAL
4.39182	1.12801	0.341504	3.30306	0.000956365	0.0215244	RP4-816N1.7
5661.29	1.12637	0.276688	4.0709	4.68321e-05	0.00263606	BZRAP1
25.8229	1.09717	0.30528	3.594	0.00032564	0.0103592	ACVR1C
38.9222	1.09428	0.342895	3.19131	0.00141628	0.027491	MATN1
237.144	1.08603	0.247274	4.39201	1.12307e-05	0.00094199	PGAP1
709.473	1.08537	0.293816	3.69404	0.000220719	0.00797588	C1orf21
198.742	1.08175	0.281308	3.84542	0.000120348	0.00525437	SCD5
3.99498	1.08039	0.339321	3.18398	0.00145266	0.0279422	RP11-861E21.1
2.32301	1.07745	0.349042	3.08689	0.00202264	0.0344741	HAP1
1.19701	1.07679	0.347019	3.10297	0.00191591	0.0331869	RP11-972K6.1
2.77697	1.07455	0.313989	3.42226	0.000621034	0.016122	RP11-192H23.7
2.59388	1.072	0.330658	3.24202	0.00118684	0.0243552	snoU13.132
682.6	1.07134	0.25249	4.24308	2.20471e-05	0.00153024	CTD-2228K2.7
65.1149	1.05375	0.239981	4.39099	1.12838e-05	0.000943764	AL590560.1
2.65498	1.05257	0.34341	3.06507	0.00217621	0.0360959	RP11-85E16.1
474.946	1.04424	0.318893	3.27456	0.00105826	0.0228836	ABHD17C
52.9836	1.04391	0.247702	4.21437	2.50473e-05	0.00167222	TRIM74
1359.05	1.04267	0.209126	4.98585	6.1691e-07	0.00010618	FGFRL1
1.41977	1.04194	0.348462	2.99012	0.00278871	0.0424854	RP11-118M9.3
67.7885	1.03903	0.279478	3.71776	0.000201	0.00749996	SLMO1
4.71075	1.03243	0.331797	3.11164	0.00186053	0.0327179	RP11-439C15.5
9.82123	1.02956	0.289455	3.55688	0.000375281	0.0114257	INHBC
7.95129	1.02754	0.242743	4.23301	2.3058e-05	0.00157833	STPG2
2.92186	1.02626	0.351626	2.9186	0.00351604	0.0496414	VTN
17.2338	1.02015	0.314944	3.23913	0.00119893	0.0245188	CTC-345K18.2
1.54086	1.01998	0.333121	3.0619	0.00219933	0.0363878	CRYGN
8.82439	1.01575	0.309854	3.27815	0.00104491	0.0226667	RP11-382D12.2
1.70608	1.00944	0.336061	3.00375	0.00266678	0.0413609	RP5-1092A3.5
7.34188	1.00711	0.317747	3.16953	0.00152684	0.0289574	RP11-56M3.1
26.1648	1.00515	0.294456	3.41357	0.000641185	0.016487	KB-1208A12.3
63.9363	1.00023	0.313703	3.18846	0.00143031	0.0276551	TRIM9
